# Supplementary material for: Comparative Evaluation of Temperature, Bottle Type, and Amphotericin B on Fungal Detection in Corneal Preservation Media Using the BACT/ALERT System®
Source: Microorganisms. 2025 Nov 10;13(11):2562. doi: 10.3390/microorganisms13112562 (PMC12654506; doi:10.3390/microorganisms13112562)
Supplement: Supplementary file 1 [file microorganisms-13-02562-s001.zip]

Archive with 1 entries (1 files):
- microorganisms-3937596-supplementary.pdf
